# Supplementary material for: Ligand design for Rh(iii)-catalyzed C–H activation: an unsymmetrical cyclopentadienyl group enables a regioselective synthesis of dihydroisoquinolones
Source: Chem Sci. 2014 Oct 1;6(1):254–8. doi: 10.1039/c4sc02590c (PMC4256080; doi:10.1039/c4sc02590c)
Supplement: Supplementary file 2 [file SC-006-C4SC02590C-s002.cif]

# Electronic Supplementary Material (ESI) for Chemical Science.
# This journal is © The Royal Society of Chemistry 2014

#######################################################################
#
#                 Cambridge Crystallographic Data Centre
#                                CCDC 
# 
#######################################################################
# 
#  This CIF contains data from an original supplementary publication
#  deposited with the CCDC, and may include chemical, crystal,
#  experimental, refinement, atomic coordinates,
#  anisotropic displacement parameters and molecular geometry data,
#  as required by the journal to which it was submitted.
#
#  This CIF is provided on the understanding that it is used for bona
#  fide research purposes only. It may contain copyright material
#  of the CCDC or of third parties, and may not be copied or further
#  disseminated in any form, whether machine-readable or not,
#  except for the purpose of generating routine backup copies
#  on your local computer system.
# 
#  For further information on the CCDC, data deposition and
#  data retrieval see:
#                         www.ccdc.cam.ac.uk
#
#  Bona fide researchers may freely download Mercury and enCIFer
#  from this site to visualise CIF-encoded structures and 
#  to carry out CIF format checking respectively.
#
data_rovis167_0m


_audit_creation_method           SHELXL-97

_chemical_name_systematic        
;

 ?

;

_chemical_name_common            ?

_chemical_melting_point          ?

_chemical_formula_moiety         'C21 H29 Cl N Rh'

_chemical_formula_sum            'C21 H29 Cl N Rh'

_chemical_formula_weight         433.81


loop_

_atom_type_symbol

_atom_type_description

_atom_type_scat_dispersion_real

_atom_type_scat_dispersion_imag

_atom_type_scat_source


C C 0.0033 0.0016 'International Tables Vol C Tables 4.2.6.8 and 6.1.1.4'
H H 0.0000 0.0000 'International Tables Vol C Tables 4.2.6.8 and 6.1.1.4'
N N 0.0061 0.0033 'International Tables Vol C Tables 4.2.6.8 and 6.1.1.4'
Cl Cl 0.1484 0.1585 'International Tables Vol C Tables 4.2.6.8 and 6.1.1.4'
Rh Rh -1.1178 0.9187 'International Tables Vol C Tables 4.2.6.8 and 6.1.1.4'


_symmetry_cell_setting           Triclinic

_symmetry_space_group_name_H-M   P-1


loop_

_symmetry_equiv_pos_as_xyz


'x, y, z'
'-x, -y, -z'


_cell_length_a                   11.7956(12)

_cell_length_b                   12.3940(12)

_cell_length_c                   13.9527(14)

_cell_angle_alpha                85.713(5)

_cell_angle_beta                 81.671(6)

_cell_angle_gamma                80.615(5)

_cell_volume                     1988.5(3)

_cell_formula_units_Z            4

_cell_measurement_temperature    120(2)

_cell_measurement_reflns_used    9275

_cell_measurement_theta_min      2.23

_cell_measurement_theta_max      28.75


_exptl_crystal_description       Cube

_exptl_crystal_colour            yellow

_exptl_crystal_size_max          0.07

_exptl_crystal_size_mid          0.06

_exptl_crystal_size_min          0.05

_exptl_crystal_density_meas      'not determined'

_exptl_crystal_density_diffrn    1.449

_exptl_crystal_density_method    'not measured'

_exptl_crystal_F_000             896

_exptl_absorpt_coefficient_mu    0.995

_exptl_absorpt_correction_type   multi-scan

_exptl_absorpt_correction_T_min  0.9318

_exptl_absorpt_correction_T_max  0.9519

_exptl_absorpt_process_details   
'Sheldrick, G. M. (2008) SADABS. University of Gottingen, Germany.'


_exptl_special_details           
;

 ?

;


_diffrn_ambient_temperature      120(2)

_diffrn_radiation_wavelength     0.71073

_diffrn_radiation_type           MoK\a

_diffrn_radiation_source         'fine-focus sealed tube'

_diffrn_radiation_monochromator  graphite

_diffrn_measurement_device_type  'CCD area detector'

_diffrn_measurement_method       'phi and omega scans'

_diffrn_detector_area_resol_mean ?

_diffrn_standards_number         ?

_diffrn_standards_interval_count ?

_diffrn_standards_interval_time  ?

_diffrn_standards_decay_%        ?

_diffrn_reflns_number            44475

_diffrn_reflns_av_R_equivalents  0.0578

_diffrn_reflns_av_sigmaI/netI    0.0924

_diffrn_reflns_limit_h_min       -16

_diffrn_reflns_limit_h_max       16

_diffrn_reflns_limit_k_min       -17

_diffrn_reflns_limit_k_max       17

_diffrn_reflns_limit_l_min       -19

_diffrn_reflns_limit_l_max       19

_diffrn_reflns_theta_min         1.67

_diffrn_reflns_theta_max         30.58

_reflns_number_total             12069

_reflns_number_gt                7780

_reflns_threshold_expression     >2sigma(I)


_computing_data_collection       'APEX2 (Bruker, 2009)'
_computing_cell_refinement       'APEX2 (Bruker, 2009)'
_computing_data_reduction        'APEX2 (Bruker, 2009)'
_computing_structure_solution    'XS (Sheldrick, 2008)'
_computing_structure_refinement  'XL (Sheldrick, 2008)'
_computing_molecular_graphics    'APEX2 (Bruker, 2009)'
_computing_publication_material  'APEX2 (Bruker, 2009)'


_refine_special_details          
;

 Refinement of F^2^ against ALL reflections.  The weighted R-factor wR and

 goodness of fit S are based on F^2^, conventional R-factors R are based

 on F, with F set to zero for negative F^2^. The threshold expression of

 F^2^ > 2sigma(F^2^) is used only for calculating R-factors(gt) etc. and is

 not relevant to the choice of reflections for refinement.  R-factors based

 on F^2^ are statistically about twice as large as those based on F, and R-

 factors based on ALL data will be even larger.

;


_refine_ls_structure_factor_coef Fsqd

_refine_ls_matrix_type           full

_refine_ls_weighting_scheme      calc

_refine_ls_weighting_details     
'calc w=1/[\s^2^(Fo^2^)+(0.0573P)^2^+1.1136P] where P=(Fo^2^+2Fc^2^)/3'

_atom_sites_solution_primary     direct

_atom_sites_solution_secondary   difmap

_atom_sites_solution_hydrogens   geom

_refine_ls_hydrogen_treatment    constr

_refine_ls_extinction_method     none

_refine_ls_extinction_coef       ?

_refine_ls_number_reflns         12069

_refine_ls_number_parameters     447

_refine_ls_number_restraints     0

_refine_ls_R_factor_all          0.1003

_refine_ls_R_factor_gt           0.0519

_refine_ls_wR_factor_ref         0.1324

_refine_ls_wR_factor_gt          0.1073

_refine_ls_goodness_of_fit_ref   1.042

_refine_ls_restrained_S_all      1.042

_refine_ls_shift/su_max          0.001

_refine_ls_shift/su_mean         0.000


loop_

_atom_site_label

_atom_site_type_symbol

_atom_site_fract_x

_atom_site_fract_y

_atom_site_fract_z

_atom_site_U_iso_or_equiv

_atom_site_adp_type

_atom_site_occupancy

_atom_site_symmetry_multiplicity

_atom_site_calc_flag

_atom_site_refinement_flags

_atom_site_disorder_assembly

_atom_site_disorder_group


C1 C 0.8631(3) 0.8306(3) 0.2697(3) 0.0223(9) Uani 1 1 d . . .
C2 C 0.9356(4) 0.8521(3) 0.3360(3) 0.0258(9) Uani 1 1 d . . .
C3 C 0.9523(4) 0.7552(3) 0.4014(3) 0.0255(9) Uani 1 1 d . . .
C4 C 0.8943(4) 0.6742(3) 0.3702(3) 0.0251(9) Uani 1 1 d . . .
C5 C 0.8347(3) 0.7202(3) 0.2904(3) 0.0226(9) Uani 1 1 d . . .
C6 C 0.7414(5) 0.5552(3) 0.2770(3) 0.0405(12) Uani 1 1 d . . .
H6A H 0.8098 0.5071 0.2915 0.061 Uiso 1 1 calc R . .
H6B H 0.7018 0.5200 0.2358 0.061 Uiso 1 1 calc R . .
H6C H 0.6911 0.5723 0.3362 0.061 Uiso 1 1 calc R . .
C7 C 0.7752(3) 0.6601(3) 0.2257(3) 0.0236(9) Uani 1 1 d . . .
C8 C 0.8616(4) 0.6302(5) 0.1357(3) 0.0478(14) Uani 1 1 d . . .
H8A H 0.9331 0.5925 0.1551 0.072 Uiso 1 1 calc R . .
H8B H 0.8756 0.6958 0.0978 0.072 Uiso 1 1 calc R . .
H8C H 0.8304 0.5836 0.0977 0.072 Uiso 1 1 calc R . .
C9 C 0.6675(4) 0.7324(4) 0.1961(4) 0.0446(13) Uani 1 1 d . . .
H9A H 0.6322 0.6937 0.1542 0.067 Uiso 1 1 calc R . .
H9B H 0.6889 0.7981 0.1624 0.067 Uiso 1 1 calc R . .
H9C H 0.6135 0.7512 0.2529 0.067 Uiso 1 1 calc R . .
C10 C 1.0347(4) 0.7365(4) 0.4776(3) 0.0354(11) Uani 1 1 d . . .
C11 C 0.9819(5) 0.6729(4) 0.5669(3) 0.0448(13) Uani 1 1 d . . .
H11A H 0.9121 0.7160 0.5962 0.067 Uiso 1 1 calc R . .
H11B H 1.0364 0.6573 0.6129 0.067 Uiso 1 1 calc R . .
H11C H 0.9642 0.6054 0.5477 0.067 Uiso 1 1 calc R . .
C12 C 1.0627(4) 0.8448(4) 0.5056(4) 0.0403(12) Uani 1 1 d . . .
H12A H 1.0980 0.8822 0.4492 0.060 Uiso 1 1 calc R . .
H12B H 1.1152 0.8309 0.5532 0.060 Uiso 1 1 calc R . .
H12C H 0.9925 0.8895 0.5322 0.060 Uiso 1 1 calc R . .
C13 C 1.1473(4) 0.6675(4) 0.4324(4) 0.0489(14) Uani 1 1 d . . .
H13A H 1.1309 0.5981 0.4163 0.073 Uiso 1 1 calc R . .
H13B H 1.2023 0.6558 0.4779 0.073 Uiso 1 1 calc R . .
H13C H 1.1789 0.7053 0.3746 0.073 Uiso 1 1 calc R . .
C14 C 0.6434(4) 0.7246(3) 0.4877(3) 0.0278(10) Uani 1 1 d . . .
C15 C 0.5277(4) 0.7759(4) 0.4847(3) 0.0330(11) Uani 1 1 d . . .
C16 C 0.4335(5) 0.7261(4) 0.5301(4) 0.0442(13) Uani 1 1 d . . .
H16 H 0.3579 0.7610 0.5275 0.053 Uiso 1 1 calc R . .
C17 C 0.4539(6) 0.6262(5) 0.5782(4) 0.0571(18) Uani 1 1 d . . .
H17 H 0.3920 0.5925 0.6080 0.069 Uiso 1 1 calc R . .
C18 C 0.5673(6) 0.5745(4) 0.5825(3) 0.0510(16) Uani 1 1 d . . .
H18 H 0.5809 0.5062 0.6147 0.061 Uiso 1 1 calc R . .
C19 C 0.6592(5) 0.6241(3) 0.5395(3) 0.0363(11) Uani 1 1 d . . .
H19 H 0.7343 0.5895 0.5451 0.044 Uiso 1 1 calc R . .
C20 C 0.5169(4) 0.8795(4) 0.4311(3) 0.0330(10) Uani 1 1 d . . .
H20 H 0.4451 0.9216 0.4256 0.040 Uiso 1 1 calc R . .
C21 C 0.6109(4) 1.0168(4) 0.3374(3) 0.0400(12) Uani 1 1 d . . .
H21A H 0.5324 1.0538 0.3403 0.060 Uiso 1 1 calc R . .
H21B H 0.6430 1.0057 0.2710 0.060 Uiso 1 1 calc R . .
H21C H 0.6562 1.0605 0.3657 0.060 Uiso 1 1 calc R . .
C22 C 0.8015(3) 0.3268(3) 0.0350(3) 0.0230(9) Uani 1 1 d . . .
C23 C 0.8880(3) 0.2355(3) 0.0491(3) 0.0216(8) Uani 1 1 d . . .
C24 C 0.9316(3) 0.1912(3) -0.0452(3) 0.0228(9) Uani 1 1 d . . .
C25 C 0.8691(3) 0.2523(3) -0.1146(3) 0.0233(9) Uani 1 1 d . . .
C26 C 0.7848(3) 0.3380(3) -0.0655(3) 0.0225(9) Uani 1 1 d . . .
C27 C 0.9402(3) 0.2053(3) 0.1426(3) 0.0216(8) Uani 1 1 d . . .
C28 C 1.0241(4) 0.2879(4) 0.1483(3) 0.0348(11) Uani 1 1 d . . .
H28A H 1.0839 0.2812 0.0935 0.052 Uiso 1 1 calc R . .
H28B H 1.0585 0.2727 0.2071 0.052 Uiso 1 1 calc R . .
H28C H 0.9819 0.3610 0.1477 0.052 Uiso 1 1 calc R . .
C29 C 0.8467(4) 0.2133(4) 0.2308(3) 0.0336(10) Uani 1 1 d . . .
H29A H 0.8060 0.2869 0.2337 0.050 Uiso 1 1 calc R . .
H29B H 0.8821 0.1937 0.2887 0.050 Uiso 1 1 calc R . .
H29C H 0.7931 0.1641 0.2255 0.050 Uiso 1 1 calc R . .
C30 C 1.0081(4) 0.0898(3) 0.1432(3) 0.0321(10) Uani 1 1 d . . .
H30A H 0.9563 0.0380 0.1412 0.048 Uiso 1 1 calc R . .
H30B H 1.0441 0.0754 0.2013 0.048 Uiso 1 1 calc R . .
H30C H 1.0666 0.0830 0.0876 0.048 Uiso 1 1 calc R . .
C31 C 0.7982(4) 0.4930(3) -0.1867(3) 0.0369(11) Uani 1 1 d . . .
H31A H 0.7557 0.5523 -0.2213 0.055 Uiso 1 1 calc R . .
H31B H 0.8417 0.4419 -0.2318 0.055 Uiso 1 1 calc R . .
H31C H 0.8503 0.5212 -0.1516 0.055 Uiso 1 1 calc R . .
C32 C 0.7125(4) 0.4345(3) -0.1147(3) 0.0264(9) Uani 1 1 d . . .
C33 C 0.6249(4) 0.3964(4) -0.1685(3) 0.0389(12) Uani 1 1 d . . .
H33A H 0.5725 0.3596 -0.1234 0.058 Uiso 1 1 calc R . .
H33B H 0.6646 0.3469 -0.2165 0.058 Uiso 1 1 calc R . .
H33C H 0.5821 0.4585 -0.1995 0.058 Uiso 1 1 calc R . .
C34 C 0.6503(4) 0.5143(3) -0.0390(3) 0.0364(11) Uani 1 1 d . . .
H34A H 0.6009 0.5720 -0.0694 0.055 Uiso 1 1 calc R . .
H34B H 0.7064 0.5449 -0.0105 0.055 Uiso 1 1 calc R . .
H34C H 0.6043 0.4762 0.0106 0.055 Uiso 1 1 calc R . .
C35 C 0.5812(3) 0.2068(3) 0.0765(3) 0.0197(8) Uani 1 1 d . . .
C36 C 0.5501(3) 0.2465(3) 0.1691(3) 0.0237(9) Uani 1 1 d . . .
H36 H 0.6045 0.2738 0.1986 0.028 Uiso 1 1 calc R . .
C37 C 0.4393(4) 0.2457(3) 0.2175(3) 0.0274(9) Uani 1 1 d . . .
H37 H 0.4206 0.2726 0.2792 0.033 Uiso 1 1 calc R . .
C38 C 0.3549(4) 0.2056(3) 0.1757(3) 0.0283(10) Uani 1 1 d . . .
H38 H 0.2812 0.2043 0.2097 0.034 Uiso 1 1 calc R . .
C39 C 0.3820(4) 0.1682(3) 0.0844(3) 0.0265(9) Uani 1 1 d . . .
H39 H 0.3261 0.1432 0.0550 0.032 Uiso 1 1 calc R . .
C40 C 0.4941(3) 0.1677(3) 0.0350(3) 0.0218(9) Uani 1 1 d . . .
C41 C 0.5326(4) 0.1240(3) -0.0584(3) 0.0234(9) Uani 1 1 d . . .
H41 H 0.4827 0.0950 -0.0916 0.028 Uiso 1 1 calc R . .
C42 C 0.6857(4) 0.0814(3) -0.1879(3) 0.0292(10) Uani 1 1 d . . .
H42A H 0.6266 0.0521 -0.2137 0.044 Uiso 1 1 calc R . .
H42B H 0.7495 0.0241 -0.1798 0.044 Uiso 1 1 calc R . .
H42C H 0.7122 0.1382 -0.2318 0.044 Uiso 1 1 calc R . .
Cl2 Cl 0.75746(8) -0.00141(7) 0.06805(7) 0.0225(2) Uani 1 1 d . . .
Cl1 Cl 0.74665(10) 0.91102(9) 0.56142(8) 0.0349(3) Uani 1 1 d . . .
N1 N 0.6124(3) 0.9110(3) 0.3912(2) 0.0280(8) Uani 1 1 d . . .
N2 N 0.6383(3) 0.1264(2) -0.0942(2) 0.0216(7) Uani 1 1 d . . .
Rh2 Rh 0.74011(3) 0.18147(2) -0.00400(2) 0.01694(8) Uani 1 1 d . . .
Rh1 Rh 0.76336(3) 0.81243(2) 0.41675(2) 0.02255(9) Uani 1 1 d . . .


loop_

_atom_site_aniso_label

_atom_site_aniso_U_11

_atom_site_aniso_U_22

_atom_site_aniso_U_33

_atom_site_aniso_U_23

_atom_site_aniso_U_13

_atom_site_aniso_U_12


C1 0.018(2) 0.0244(18) 0.022(2) -0.0006(16) 0.0041(17) -0.0048(16)
C2 0.024(2) 0.0256(19) 0.026(2) -0.0012(16) -0.0003(18) 0.0004(17)
C3 0.024(2) 0.0268(19) 0.025(2) -0.0047(16) -0.0045(18) 0.0015(17)
C4 0.025(2) 0.0204(18) 0.027(2) -0.0021(16) -0.0024(18) 0.0051(16)
C5 0.016(2) 0.0240(18) 0.025(2) -0.0015(16) 0.0008(17) 0.0004(15)
C6 0.065(4) 0.028(2) 0.034(3) -0.0002(19) -0.011(2) -0.018(2)
C7 0.020(2) 0.0270(19) 0.024(2) 0.0011(16) -0.0021(17) -0.0038(16)
C8 0.040(3) 0.077(4) 0.034(3) -0.026(3) 0.001(2) -0.027(3)
C9 0.044(3) 0.033(2) 0.064(3) -0.001(2) -0.027(3) -0.008(2)
C10 0.041(3) 0.033(2) 0.032(3) -0.0049(19) -0.013(2) 0.004(2)
C11 0.064(4) 0.036(2) 0.038(3) 0.003(2) -0.026(3) -0.003(2)
C12 0.046(3) 0.037(2) 0.042(3) -0.005(2) -0.019(2) -0.007(2)
C13 0.042(3) 0.047(3) 0.060(4) -0.014(3) -0.028(3) 0.009(2)
C14 0.041(3) 0.0220(18) 0.020(2) -0.0034(16) 0.0016(19) -0.0065(18)
C15 0.036(3) 0.032(2) 0.032(3) -0.0099(19) 0.006(2) -0.013(2)
C16 0.041(3) 0.053(3) 0.041(3) -0.017(2) 0.008(2) -0.023(2)
C17 0.084(5) 0.060(3) 0.035(3) -0.014(3) 0.022(3) -0.055(3)
C18 0.096(5) 0.033(2) 0.026(3) -0.002(2) 0.009(3) -0.031(3)
C19 0.056(3) 0.027(2) 0.023(2) -0.0014(18) 0.004(2) -0.006(2)
C20 0.023(2) 0.036(2) 0.037(3) -0.008(2) 0.002(2) 0.0005(19)
C21 0.043(3) 0.032(2) 0.035(3) 0.0085(19) 0.007(2) 0.010(2)
C22 0.021(2) 0.0188(17) 0.032(2) 0.0046(16) -0.0080(18) -0.0085(15)
C23 0.019(2) 0.0195(17) 0.027(2) 0.0011(16) -0.0061(17) -0.0055(15)
C24 0.021(2) 0.0198(17) 0.029(2) 0.0025(16) -0.0038(18) -0.0091(15)
C25 0.020(2) 0.0236(18) 0.027(2) 0.0037(16) 0.0006(17) -0.0088(16)
C26 0.018(2) 0.0192(17) 0.031(2) 0.0050(16) -0.0044(17) -0.0076(15)
C27 0.019(2) 0.0230(18) 0.024(2) -0.0025(16) -0.0075(17) -0.0009(16)
C28 0.029(3) 0.039(2) 0.042(3) 0.000(2) -0.015(2) -0.012(2)
C29 0.029(3) 0.048(3) 0.023(2) -0.0001(19) -0.006(2) -0.001(2)
C30 0.031(3) 0.030(2) 0.035(3) 0.0000(19) -0.014(2) 0.0026(19)
C31 0.039(3) 0.027(2) 0.041(3) 0.0125(19) -0.001(2) -0.0054(19)
C32 0.027(2) 0.0207(18) 0.031(2) 0.0077(17) -0.0064(19) -0.0038(16)
C33 0.044(3) 0.032(2) 0.045(3) 0.012(2) -0.023(2) -0.008(2)
C34 0.035(3) 0.030(2) 0.040(3) 0.005(2) -0.007(2) 0.0089(19)
C35 0.020(2) 0.0155(16) 0.023(2) 0.0042(15) -0.0044(17) -0.0031(15)
C36 0.021(2) 0.0203(18) 0.030(2) 0.0011(16) -0.0067(18) -0.0025(16)
C37 0.026(2) 0.026(2) 0.028(2) -0.0016(17) -0.0011(19) -0.0005(17)
C38 0.022(2) 0.026(2) 0.036(3) -0.0020(18) -0.0002(19) -0.0025(17)
C39 0.021(2) 0.0224(19) 0.038(3) 0.0017(18) -0.0101(19) -0.0053(16)
C40 0.021(2) 0.0165(16) 0.028(2) 0.0030(15) -0.0076(18) -0.0015(15)
C41 0.026(2) 0.0182(17) 0.028(2) 0.0027(16) -0.0139(18) -0.0031(16)
C42 0.034(3) 0.030(2) 0.025(2) -0.0028(17) -0.005(2) -0.0081(18)
Cl2 0.0253(5) 0.0182(4) 0.0244(5) 0.0043(3) -0.0064(4) -0.0046(4)
Cl1 0.0393(7) 0.0323(5) 0.0314(6) -0.0087(4) 0.0002(5) -0.0017(5)
N1 0.026(2) 0.0258(17) 0.0272(19) 0.0005(14) 0.0027(16) 0.0027(15)
N2 0.028(2) 0.0204(15) 0.0177(17) 0.0024(13) -0.0070(15) -0.0055(14)
Rh2 0.01685(17) 0.01625(13) 0.01828(16) 0.00250(11) -0.00474(12) -0.00363(11)
Rh1 0.02435(19) 0.01901(15) 0.02234(18) 0.00131(12) -0.00080(14) -0.00077(12)


_geom_special_details            
;

 All esds (except the esd in the dihedral angle between two l.s. planes)

 are estimated using the full covariance matrix.  The cell esds are taken

 into account individually in the estimation of esds in distances, angles

 and torsion angles; correlations between esds in cell parameters are only

 used when they are defined by crystal symmetry.  An approximate (isotropic)

 treatment of cell esds is used for estimating esds involving l.s. planes.

;


loop_

_geom_bond_atom_site_label_1

_geom_bond_atom_site_label_2

_geom_bond_distance

_geom_bond_site_symmetry_2

_geom_bond_publ_flag


C1 C2 1.413(6) . ?
C1 C5 1.460(5) . ?
C1 Rh1 2.228(4) . ?
C2 C3 1.458(5) . ?
C2 Rh1 2.284(4) . ?
C3 C4 1.429(6) . ?
C3 C10 1.523(6) . ?
C3 Rh1 2.210(4) . ?
C4 C5 1.435(5) . ?
C4 Rh1 2.181(4) . ?
C5 C7 1.522(6) . ?
C5 Rh1 2.164(4) . ?
C6 C7 1.519(5) . ?
C7 C9 1.521(6) . ?
C7 C8 1.526(6) . ?
C10 C12 1.524(6) . ?
C10 C11 1.534(6) . ?
C10 C13 1.536(7) . ?
C14 C19 1.392(5) . ?
C14 C15 1.414(6) . ?
C14 Rh1 2.025(4) . ?
C15 C16 1.406(6) . ?
C15 C20 1.434(6) . ?
C16 C17 1.367(8) . ?
C17 C18 1.394(8) . ?
C18 C19 1.374(7) . ?
C20 N1 1.289(5) . ?
C21 N1 1.460(5) . ?
C22 C23 1.418(5) . ?
C22 C26 1.436(6) . ?
C22 Rh2 2.180(4) . ?
C23 C24 1.454(6) . ?
C23 C27 1.519(5) . ?
C23 Rh2 2.206(4) . ?
C24 C25 1.404(5) . ?
C24 Rh2 2.270(4) . ?
C25 C26 1.469(6) . ?
C25 Rh2 2.241(4) . ?
C26 C32 1.530(5) . ?
C26 Rh2 2.175(3) . ?
C27 C30 1.522(5) . ?
C27 C29 1.527(6) . ?
C27 C28 1.548(5) . ?
C31 C32 1.546(5) . ?
C32 C33 1.513(6) . ?
C32 C34 1.525(6) . ?
C35 C36 1.395(5) . ?
C35 C40 1.414(5) . ?
C35 Rh2 2.031(4) . ?
C36 C37 1.382(6) . ?
C37 C38 1.397(6) . ?
C38 C39 1.365(6) . ?
C39 C40 1.398(6) . ?
C40 C41 1.432(6) . ?
C41 N2 1.279(5) . ?
C42 N2 1.459(5) . ?
Cl2 Rh2 2.3995(9) . ?
Cl1 Rh1 2.4045(12) . ?
N1 Rh1 2.050(3) . ?
N2 Rh2 2.079(3) . ?


loop_

_geom_angle_atom_site_label_1

_geom_angle_atom_site_label_2

_geom_angle_atom_site_label_3

_geom_angle

_geom_angle_site_symmetry_1

_geom_angle_site_symmetry_3

_geom_angle_publ_flag


C2 C1 C5 109.5(3) . . ?
C2 C1 Rh1 74.0(2) . . ?
C5 C1 Rh1 68.2(2) . . ?
C1 C2 C3 107.2(3) . . ?
C1 C2 Rh1 69.6(2) . . ?
C3 C2 Rh1 68.3(2) . . ?
C4 C3 C2 108.0(3) . . ?
C4 C3 C10 125.7(4) . . ?
C2 C3 C10 125.5(4) . . ?
C4 C3 Rh1 69.9(2) . . ?
C2 C3 Rh1 73.9(2) . . ?
C10 C3 Rh1 130.1(3) . . ?
C3 C4 C5 108.9(3) . . ?
C3 C4 Rh1 72.1(2) . . ?
C5 C4 Rh1 70.1(2) . . ?
C4 C5 C1 106.4(3) . . ?
C4 C5 C7 127.2(3) . . ?
C1 C5 C7 125.3(3) . . ?
C4 C5 Rh1 71.4(2) . . ?
C1 C5 Rh1 73.0(2) . . ?
C7 C5 Rh1 130.2(3) . . ?
C6 C7 C9 109.3(4) . . ?
C6 C7 C5 111.0(3) . . ?
C9 C7 C5 110.7(3) . . ?
C6 C7 C8 108.5(4) . . ?
C9 C7 C8 109.7(4) . . ?
C5 C7 C8 107.6(3) . . ?
C3 C10 C12 111.0(4) . . ?
C3 C10 C11 109.9(4) . . ?
C12 C10 C11 110.8(4) . . ?
C3 C10 C13 107.2(4) . . ?
C12 C10 C13 108.9(4) . . ?
C11 C10 C13 109.0(4) . . ?
C19 C14 C15 116.7(4) . . ?
C19 C14 Rh1 129.4(4) . . ?
C15 C14 Rh1 113.9(3) . . ?
C16 C15 C14 121.4(4) . . ?
C16 C15 C20 124.5(5) . . ?
C14 C15 C20 114.2(4) . . ?
C17 C16 C15 119.5(5) . . ?
C16 C17 C18 120.1(4) . . ?
C19 C18 C17 120.3(5) . . ?
C18 C19 C14 122.0(5) . . ?
N1 C20 C15 116.2(4) . . ?
C23 C22 C26 109.1(4) . . ?
C23 C22 Rh2 72.1(2) . . ?
C26 C22 Rh2 70.6(2) . . ?
C22 C23 C24 107.7(3) . . ?
C22 C23 C27 124.7(4) . . ?
C24 C23 C27 126.6(3) . . ?
C22 C23 Rh2 70.1(2) . . ?
C24 C23 Rh2 73.4(2) . . ?
C27 C23 Rh2 130.9(3) . . ?
C25 C24 C23 108.3(3) . . ?
C25 C24 Rh2 70.8(2) . . ?
C23 C24 Rh2 68.7(2) . . ?
C24 C25 C26 108.4(3) . . ?
C24 C25 Rh2 73.0(2) . . ?
C26 C25 Rh2 68.19(19) . . ?
C22 C26 C25 106.4(3) . . ?
C22 C26 C32 126.2(4) . . ?
C25 C26 C32 126.2(4) . . ?
C22 C26 Rh2 70.9(2) . . ?
C25 C26 Rh2 73.0(2) . . ?
C32 C26 Rh2 130.7(3) . . ?
C23 C27 C30 111.8(3) . . ?
C23 C27 C29 111.3(3) . . ?
C30 C27 C29 108.4(3) . . ?
C23 C27 C28 106.4(3) . . ?
C30 C27 C28 109.0(3) . . ?
C29 C27 C28 109.9(4) . . ?
C33 C32 C34 109.8(4) . . ?
C33 C32 C26 111.5(3) . . ?
C34 C32 C26 109.7(3) . . ?
C33 C32 C31 109.9(4) . . ?
C34 C32 C31 108.9(3) . . ?
C26 C32 C31 106.9(3) . . ?
C36 C35 C40 116.9(3) . . ?
C36 C35 Rh2 129.1(3) . . ?
C40 C35 Rh2 113.7(3) . . ?
C37 C36 C35 120.8(4) . . ?
C36 C37 C38 121.5(4) . . ?
C39 C38 C37 119.1(4) . . ?
C38 C39 C40 119.9(4) . . ?
C39 C40 C35 121.8(4) . . ?
C39 C40 C41 123.9(4) . . ?
C35 C40 C41 114.2(4) . . ?
N2 C41 C40 117.4(4) . . ?
C20 N1 C21 120.4(4) . . ?
C20 N1 Rh1 116.9(3) . . ?
C21 N1 Rh1 122.5(3) . . ?
C41 N2 C42 121.1(3) . . ?
C41 N2 Rh2 115.7(3) . . ?
C42 N2 Rh2 122.8(3) . . ?
C35 Rh2 N2 78.65(15) . . ?
C35 Rh2 C26 109.11(14) . . ?
N2 Rh2 C26 108.06(13) . . ?
C35 Rh2 C22 97.28(15) . . ?
N2 Rh2 C22 143.41(13) . . ?
C26 Rh2 C22 38.51(14) . . ?
C35 Rh2 C23 119.23(15) . . ?
N2 Rh2 C23 161.69(14) . . ?
C26 Rh2 C23 64.10(14) . . ?
C22 Rh2 C23 37.72(14) . . ?
C35 Rh2 C25 146.55(14) . . ?
N2 Rh2 C25 100.38(14) . . ?
C26 Rh2 C25 38.81(14) . . ?
C22 Rh2 C25 63.48(15) . . ?
C23 Rh2 C25 62.80(14) . . ?
C35 Rh2 C24 157.03(16) . . ?
N2 Rh2 C24 124.03(14) . . ?
C26 Rh2 C24 63.20(14) . . ?
C22 Rh2 C24 62.78(14) . . ?
C23 Rh2 C24 37.89(15) . . ?
C25 Rh2 C24 36.25(14) . . ?
C35 Rh2 Cl2 86.10(10) . . ?
N2 Rh2 Cl2 85.32(8) . . ?
C26 Rh2 Cl2 161.16(11) . . ?
C22 Rh2 Cl2 131.01(10) . . ?
C23 Rh2 Cl2 99.10(9) . . ?
C25 Rh2 Cl2 127.31(10) . . ?
C24 Rh2 Cl2 98.46(9) . . ?
C14 Rh1 N1 78.78(16) . . ?
C14 Rh1 C5 103.71(15) . . ?
N1 Rh1 C5 109.58(14) . . ?
C14 Rh1 C4 97.31(16) . . ?
N1 Rh1 C4 146.62(15) . . ?
C5 Rh1 C4 38.58(14) . . ?
C14 Rh1 C3 123.90(16) . . ?
N1 Rh1 C3 156.99(14) . . ?
C5 Rh1 C3 64.38(15) . . ?
C4 Rh1 C3 37.98(15) . . ?
C14 Rh1 C1 139.50(15) . . ?
N1 Rh1 C1 98.10(14) . . ?
C5 Rh1 C1 38.80(13) . . ?
C4 Rh1 C1 63.43(14) . . ?
C3 Rh1 C1 62.75(15) . . ?
C14 Rh1 C2 160.06(16) . . ?
N1 Rh1 C2 119.17(14) . . ?
C5 Rh1 C2 63.59(15) . . ?
C4 Rh1 C2 63.03(14) . . ?
C3 Rh1 C2 37.82(14) . . ?
C1 Rh1 C2 36.47(14) . . ?
C14 Rh1 Cl1 87.81(12) . . ?
N1 Rh1 Cl1 85.69(10) . . ?
C5 Rh1 Cl1 162.23(11) . . ?
C4 Rh1 Cl1 127.53(11) . . ?
C3 Rh1 Cl1 98.00(11) . . ?
C1 Rh1 Cl1 132.52(10) . . ?
C2 Rh1 Cl1 101.41(11) . . ?


_diffrn_measured_fraction_theta_max 0.988

_diffrn_reflns_theta_full        30.58

_diffrn_measured_fraction_theta_full 0.988

_refine_diff_density_max         2.566

_refine_diff_density_min         -1.227

_refine_diff_density_rms         0.164

_database_code_depnum_ccdc_archive 'CCDC 1021286'
